# Supplementary material for: Early Risk Stratification for Subsequent Small Airway Dysfunction in Hospitalized Children with Mycoplasma Pneumoniae Pneumonia: A Retrospective Cohort Study
Source: Children (Basel). 2026 May 21;13(5):713. doi: 10.3390/children13050713 (PMC13204271; doi:10.3390/children13050713)
Supplement: Supplementary file 1 [file children-13-00713-s001.zip]

Archive with 5 entries (5 files):
- Figure_S1_AUC_distribution.png
- Figure_S2_DCA_incremental_net_benefit.png
- Table S1_SAD_vs_NonSAD_baseline.xlsx
- Table S3_univariable_logistic_SAD_pooled_OR_manuscript_compact.xlsx
- Table_S2_missingness_by_variable.xlsx
