# Supplementary material for: Early Risk Stratification for Subsequent Small Airway Dysfunction in Hospitalized Children with Mycoplasma Pneumoniae Pneumonia: A Retrospective Cohort Study
Source: Children (Basel). 2026 May 21;13(5):713. doi: 10.3390/children13050713 (PMC13204271; doi:10.3390/children13050713)
Supplement: Supplementary file 1 [file children-13-00713-s001.zip › Table S1_SAD_vs_NonSAD_baseline.xlsx]

## Sheet: TableS1_SAD_vs_NonSAD_baseline
Variable	Level	Non.SAD	SAD	P	Test
age_years		7.00 (6.00, 9.00)	6.00 (6.00, 8.00)	0.031	Wilcoxon rank-sum
fever_days_before_sampling		5.00 (4.00, 7.00)	6.00 (3.00, 7.25)	0.957	Wilcoxon rank-sum
pre_hormone_days		3.00 (1.00, 4.00)	3.00 (1.00, 5.00)	0.208	Wilcoxon rank-sum
CT_total_score		2.00 (1.00, 3.00)	4.00 (3.00, 5.00)	<0.001	Wilcoxon rank-sum
LDH		256.00 (231.50, 301.25)	270.50 (246.00, 313.25)	0.098	Wilcoxon rank-sum
ESR		24.00 (14.00, 34.00)	25.00 (13.00, 34.00)	0.738	Wilcoxon rank-sum
ferritin		123.05 (82.60, 149.12)	114.70 (66.88, 164.25)	0.523	Wilcoxon rank-sum
IL6_pg_ml		7.25 (3.00, 16.55)	7.65 (3.27, 21.73)	0.317	Wilcoxon rank-sum
IL8_pg_ml		26.70 (17.43, 55.58)	34.40 (14.40, 81.33)	0.388	Wilcoxon rank-sum
IL10_pg_ml		4.20 (3.40, 7.05)	5.35 (3.82, 8.85)	0.094	Wilcoxon rank-sum
IL2R_U_ml		176.85 (110.85, 284.70)	233.30 (134.78, 432.35)	0.027	Wilcoxon rank-sum
IL17_pg_ml		10.05 (8.70, 11.53)	10.45 (9.35, 13.25)	0.092	Wilcoxon rank-sum
IL18_pg_ml		4.00 (4.00, 5.65)	4.00 (4.00, 6.80)	0.137	Wilcoxon rank-sum
IFNa_pg_ml		5.90 (5.50, 7.32)	5.80 (5.27, 7.50)	0.683	Wilcoxon rank-sum
IFNg_pg_ml		5.90 (5.00, 16.10)	7.15 (5.00, 13.85)	0.346	Wilcoxon rank-sum
CD4_per_uL		651.58 (396.91, 841.59)	715.71 (450.70, 1107.93)	0.122	Wilcoxon rank-sum
CD8_per_uL		442.83 (302.55, 670.60)	593.14 (311.80, 785.74)	0.057	Wilcoxon rank-sum
CD4_CD8_ratio		1.31 (1.09, 1.68)	1.27 (1.01, 1.59)	0.318	Wilcoxon rank-sum
NK_per_uL		112.78 (71.65, 188.08)	108.59 (65.03, 189.02)	0.555	Wilcoxon rank-sum
Mono_Mo2_percent		1.67 (1.02, 3.16)	1.63 (0.84, 2.78)	0.761	Wilcoxon rank-sum
Treg_percent_of_CD4		10.12 (8.40, 11.80)	9.19 (7.77, 11.07)	0.166	Wilcoxon rank-sum
Activated_Monocyte_CD14_HLADR_percent		96.94 (94.90, 97.95)	96.84 (93.71, 98.44)	0.868	Wilcoxon rank-sum
LDH_log1p		5.55 (5.45, 5.71)	5.60 (5.51, 5.75)	0.098	Wilcoxon rank-sum
ESR_log1p		3.22 (2.71, 3.56)	3.26 (2.64, 3.56)	0.738	Wilcoxon rank-sum
ferritin_log1p		4.82 (4.43, 5.01)	4.75 (4.22, 5.11)	0.523	Wilcoxon rank-sum
IL6_pg_ml_log1p		2.11 (1.39, 2.86)	2.16 (1.45, 3.12)	0.317	Wilcoxon rank-sum
IL8_pg_ml_log1p		3.32 (2.91, 4.04)	3.57 (2.73, 4.41)	0.388	Wilcoxon rank-sum
IL10_pg_ml_log1p		1.65 (1.48, 2.09)	1.85 (1.57, 2.29)	0.094	Wilcoxon rank-sum
IL2R_U_ml_log1p		5.18 (4.72, 5.65)	5.46 (4.91, 6.07)	0.027	Wilcoxon rank-sum
IL17_pg_ml_log1p		2.40 (2.27, 2.53)	2.44 (2.34, 2.66)	0.092	Wilcoxon rank-sum
IL18_pg_ml_log1p		1.61 (1.61, 1.89)	1.61 (1.61, 2.05)	0.137	Wilcoxon rank-sum
IFNa_pg_ml_log1p		1.93 (1.87, 2.12)	1.92 (1.84, 2.14)	0.683	Wilcoxon rank-sum
IFNg_pg_ml_log1p		1.93 (1.79, 2.84)	2.10 (1.79, 2.69)	0.346	Wilcoxon rank-sum
CD4_per_uL_log1p		6.48 (5.99, 6.74)	6.57 (6.11, 7.01)	0.122	Wilcoxon rank-sum
CD8_per_uL_log1p		6.10 (5.72, 6.51)	6.39 (5.75, 6.67)	0.057	Wilcoxon rank-sum
CD4_CD8_ratio_log1p		0.84 (0.74, 0.99)	0.82 (0.70, 0.95)	0.318	Wilcoxon rank-sum
NK_per_uL_log1p		4.73 (4.29, 5.24)	4.70 (4.19, 5.25)	0.555	Wilcoxon rank-sum
Mono_Mo2_percent_log1p		0.98 (0.70, 1.43)	0.97 (0.61, 1.33)	0.761	Wilcoxon rank-sum
sex				0.515	Fisher exact
sex	2	0 (0.0%)	1 (1.3%)
sex	F	55 (57.3%)	43 (56.6%)
sex	M	41 (42.7%)	31 (40.8%)
sex	性别（1男/0女）	0 (0.0%)	1 (1.3%)
pre_macrolide_use				0.101	Fisher exact
pre_macrolide_use	0	5 (5.2%)	10 (13.2%)
pre_macrolide_use	1	91 (94.8%)	66 (86.8%)
bronchoalveolar_lavage				0.232	Fisher exact
bronchoalveolar_lavage	0	82 (85.4%)	59 (77.6%)
bronchoalveolar_lavage	1	14 (14.6%)	17 (22.4%)
wheezing_present				<0.001	Fisher exact
wheezing_present	0	86 (89.6%)	36 (47.4%)
wheezing_present	1	10 (10.4%)	40 (52.6%)
moist_rales_present				<0.001	Fisher exact
moist_rales_present	0	39 (40.6%)	10 (13.2%)
moist_rales_present	1	57 (59.4%)	66 (86.8%)
past_wheezing_history				<0.001	Fisher exact
past_wheezing_history	0	76 (79.2%)	41 (53.9%)
past_wheezing_history	1	20 (20.8%)	35 (46.1%)
recent_year_wheezing				<0.001	Fisher exact
recent_year_wheezing	0	81 (84.4%)	41 (53.9%)
recent_year_wheezing	1	15 (15.6%)	35 (46.1%)
past_pneumonia_history				0.001	Fisher exact
past_pneumonia_history	0	56 (58.3%)	25 (32.9%)
past_pneumonia_history	1	40 (41.7%)	51 (67.1%)
food_allergy_history				0.828	Fisher exact
food_allergy_history	0	83 (86.5%)	64 (84.2%)
food_allergy_history	1	13 (13.5%)	12 (15.8%)
eczema_history				0.008	Fisher exact
eczema_history	0	63 (65.6%)	34 (44.7%)
eczema_history	1	33 (34.4%)	42 (55.3%)
allergic_rhinitis_history				0.157	Fisher exact
allergic_rhinitis_history	0	63 (65.6%)	41 (53.9%)
allergic_rhinitis_history	1	33 (34.4%)	35 (46.1%)
CT_patchy_stripes				0.553	Fisher exact
CT_patchy_stripes	0	88 (91.7%)	72 (94.7%)
CT_patchy_stripes	1	8 (8.3%)	4 (5.3%)
CT_large_consolidation_or_atelectasis				0.001	Fisher exact
CT_large_consolidation_or_atelectasis	0	53 (55.2%)	23 (30.3%)
CT_large_consolidation_or_atelectasis	1	43 (44.8%)	53 (69.7%)
CT_small_patchy_shadow				0.004	Fisher exact
CT_small_patchy_shadow	0	51 (53.1%)	57 (75.0%)
CT_small_patchy_shadow	1	45 (46.9%)	19 (25.0%)
CT_pleural_effusion				0.406	Fisher exact
CT_pleural_effusion	0	83 (86.5%)	62 (81.6%)
CT_pleural_effusion	1	13 (13.5%)	14 (18.4%)
CT_pleural_involvement				0.01	Fisher exact
CT_pleural_involvement	0	93 (96.9%)	65 (85.5%)
CT_pleural_involvement	1	3 (3.1%)	11 (14.5%)
CT_mosaic_sign				<0.001	Fisher exact
CT_mosaic_sign	0	91 (94.8%)	52 (68.4%)
CT_mosaic_sign	1	5 (5.2%)	24 (31.6%)
CT_bronchial_wall_thickening				<0.001	Fisher exact
CT_bronchial_wall_thickening	0	88 (91.7%)	37 (48.7%)
CT_bronchial_wall_thickening	1	8 (8.3%)	39 (51.3%)
CT_primary_score				0.002	Fisher exact
CT_primary_score	1	44 (45.8%)	18 (23.7%)
CT_primary_score	2	9 (9.4%)	3 (3.9%)
CT_primary_score	3	36 (37.5%)	39 (51.3%)
CT_primary_score	4	7 (7.3%)	14 (18.4%)
CT_primary_score	5	0 (0.0%)	2 (2.6%)
CT_small_airway_involvement				<0.001	Fisher exact
CT_small_airway_involvement	0	84 (87.5%)	25 (32.9%)
CT_small_airway_involvement	1	11 (11.5%)	39 (51.3%)
CT_small_airway_involvement	2	1 (1.0%)	12 (15.8%)
