# Supplementary material for: Early Risk Stratification for Subsequent Small Airway Dysfunction in Hospitalized Children with Mycoplasma Pneumoniae Pneumonia: A Retrospective Cohort Study
Source: Children (Basel). 2026 May 21;13(5):713. doi: 10.3390/children13050713 (PMC13204271; doi:10.3390/children13050713)
Supplement: Supplementary file 1 [file children-13-00713-s001.zip › Table S3_univariable_logistic_SAD_pooled_OR_manuscript_compact.xlsx]

## Sheet: TableS3
predictor_label	term	OR_CI	P	n_models_ok
CT_small_airway_involvement	CT_small_airway_involvement1	11.481 (5.129–25.695)	<0.001	20
CT_total_score	CT_total_score	1.972 (1.510–2.575)	<0.001	20
wheezing_present	wheezing_present1	8.260 (3.594–18.980)	<0.001	20
CT_bronchial_wall_thickening	CT_bronchial_wall_thickening1	9.686 (3.938–23.820)	<0.001	20
recent_year_wheezing	recent_year_wheezing1	4.077 (1.935–8.589)	<0.001	20
moist_rales_present	moist_rales_present1	4.315 (1.973–9.437)	<0.001	20
CT_primary_score	CT_primary_score	1.696 (1.262–2.280)	<0.001	20
CT_mosaic_sign	CT_mosaic_sign1	6.807 (2.264–20.469)	<0.001	20
CT_large_consolidation_or_atelectasis	CT_large_consolidation_or_atelectasis1	3.034 (1.587–5.801)	<0.001	20
past_pneumonia_history	past_pneumonia_history1	2.848 (1.507–5.383)	0.002	20
past_wheezing_history	past_wheezing_history1	2.986 (1.503–5.933)	0.002	20
eczema_history	eczema_history1	2.500 (1.338–4.669)	0.005	20
CT_small_patchy_shadow	CT_small_patchy_shadow1	0.400 (0.207–0.773)	0.007	20
CT_small_airway_involvement	CT_small_airway_involvement2	21.311 (2.090–217.300)	0.013	20
age_years	age_years	0.845 (0.717–0.995)	0.046	20
CT_pleural_involvement	CT_pleural_involvement1	3.760 (0.925–15.289)	0.067	20
log1p(LDH)	LDH_log1p	2.619 (0.804–8.529)	0.112	20
log1p(IL17_pg_ml)	IL17_pg_ml_log1p	1.895 (0.811–4.431)	0.142	20
pre_hormone_days	pre_hormone_days	1.126 (0.955–1.328)	0.159	20
log1p(IL2R_U_ml)	IL2R_U_ml_log1p	1.334 (0.894–1.990)	0.16	20
log1p(IL18_pg_ml)	IL18_pg_ml_log1p	1.875 (0.777–4.527)	0.164	20
log1p(CD8_per_uL)	CD8_per_uL_log1p	1.431 (0.860–2.380)	0.169	20
allergic_rhinitis_history	allergic_rhinitis_history1	1.512 (0.801–2.856)	0.204	20
log1p(IL8_pg_ml)	IL8_pg_ml_log1p	1.190 (0.891–1.590)	0.241	20
CT_patchy_stripes	CT_patchy_stripes1	0.394 (0.078–1.978)	0.26	20
log1p(IL10_pg_ml)	IL10_pg_ml_log1p	1.264 (0.826–1.935)	0.282	20
bronchoalveolar_lavage	bronchoalveolar_lavage1	1.494 (0.663–3.368)	0.334	20
pre_macrolide_use	pre_macrolide_use1	0.524 (0.141–1.948)	0.338	20
log1p(CD4_CD8_ratio)	CD4_CD8_ratio_log1p	0.503 (0.123–2.066)	0.343	20
log1p(ferritin)	ferritin_log1p	0.810 (0.512–1.284)	0.372	20
Treg_percent_of_CD4	Treg_percent_of_CD4	0.946 (0.839–1.068)	0.374	20
log1p(IFNg_pg_ml)	IFNg_pg_ml_log1p	1.142 (0.852–1.531)	0.375	20
log1p(IL6_pg_ml)	IL6_pg_ml_log1p	1.146 (0.842–1.561)	0.388	20
log1p(CD4_per_uL)	CD4_per_uL_log1p	1.192 (0.754–1.884)	0.453	20
log1p(ESR)	ESR_log1p	0.831 (0.487–1.417)	0.497	20
CT_pleural_effusion	CT_pleural_effusion1	1.276 (0.540–3.015)	0.58	20
log1p(Mono_Mo2_percent)	Mono_Mo2_percent_log1p	0.885 (0.528–1.482)	0.643	20
log1p(IFNa_pg_ml)	IFNa_pg_ml_log1p	1.088 (0.559–2.117)	0.804	20
food_allergy_history	food_allergy_history1	1.108 (0.462–2.657)	0.818	20
fever_days_before_sampling	fever_days_before_sampling	0.989 (0.884–1.106)	0.843	20
log1p(NK_per_uL)	NK_per_uL_log1p	0.979 (0.649–1.476)	0.919	20
Activated_Monocyte_CD14_HLADR_percent	Activated_Monocyte_CD14_HLADR_percent	1.001 (0.912–1.097)	0.989	20
sex	sexF	0.000 (0.000–Inf)	0.991	20
sex	sexM	0.000 (0.000–Inf)	0.991	20
sex	sex（1M/0F）	0.000 (0.000–Inf)	0.994	20
