# Supplementary material for: Early Risk Stratification for Subsequent Small Airway Dysfunction in Hospitalized Children with Mycoplasma Pneumoniae Pneumonia: A Retrospective Cohort Study
Source: Children (Basel). 2026 May 21;13(5):713. doi: 10.3390/children13050713 (PMC13204271; doi:10.3390/children13050713)
Supplement: Supplementary file 1 [file children-13-00713-s001.zip › Table_S2_missingness_by_variable.xlsx]

## Sheet: missingness_by_variable
var	n_total	n_missing	missing_pct
Treg_percent_of_CD4	172	13	0.0755813953488372
IL2R_U_ml	172	5	0.0290697674418605
IL18_pg_ml	172	5	0.0290697674418605
Activated_Monocyte_CD14_HLADR_percent	172	5	0.0290697674418605
ESR	172	4	0.0232558139534884
IL8_pg_ml	172	4	0.0232558139534884
CD4_per_uL	172	4	0.0232558139534884
CD8_per_uL	172	4	0.0232558139534884
CD4_CD8_ratio	172	4	0.0232558139534884
NK_per_uL	172	4	0.0232558139534884
Mono_Mo2_percent	172	4	0.0232558139534884
FEF25_%pred	172	3	0.0174418604651163
FEF75_%pred	172	3	0.0174418604651163
MMEF_%pred	172	3	0.0174418604651163
ferritin	172	3	0.0174418604651163
FEF50_%pred	172	2	0.0116279069767442
age_years	172	2	0.0116279069767442
fever_days_before_sampling	172	2	0.0116279069767442
pre_hormone_days	172	2	0.0116279069767442
CT_primary_score	172	2	0.0116279069767442
CT_small_airway_involvement	172	2	0.0116279069767442
CT_total_score	172	2	0.0116279069767442
LDH	172	2	0.0116279069767442
IL6_pg_ml	172	2	0.0116279069767442
IL10_pg_ml	172	2	0.0116279069767442
IL17_pg_ml	172	2	0.0116279069767442
IFNa_pg_ml	172	2	0.0116279069767442
IFNg_pg_ml	172	2	0.0116279069767442
sex	172	1	0.00581395348837209
pre_macrolide_use	172	1	0.00581395348837209
bronchoalveolar_lavage	172	1	0.00581395348837209
wheezing_present	172	1	0.00581395348837209
moist_rales_present	172	1	0.00581395348837209
past_wheezing_history	172	1	0.00581395348837209
recent_year_wheezing	172	1	0.00581395348837209
past_pneumonia_history	172	1	0.00581395348837209
food_allergy_history	172	1	0.00581395348837209
eczema_history	172	1	0.00581395348837209
allergic_rhinitis_history	172	1	0.00581395348837209
CT_patchy_stripes	172	1	0.00581395348837209
CT_large_consolidation_or_atelectasis	172	1	0.00581395348837209
CT_small_patchy_shadow	172	1	0.00581395348837209
CT_pleural_effusion	172	1	0.00581395348837209
CT_pleural_involvement	172	1	0.00581395348837209
CT_mosaic_sign	172	1	0.00581395348837209
CT_bronchial_wall_thickening	172	1	0.00581395348837209
